# Supplementary material for: Comparison of laboratory-developed methods for aztreonam plus ceftazidime-avibactam antimicrobial susceptibility testing for metallo-beta-lactamase-producing Enterobacterales
Source: J Clin Microbiol. 2026 May 22;64(6):e01800-25. doi: 10.1128/jcm.01800-25 (PMC13251460; doi:10.1128/jcm.01800-25)
Supplement: Table S1 — List of isolates tested and BDE results for CDC & FDA AR Isolate Bank isolates obtained by both CDC and JHU. [file jcm.01800-25-s0001.xlsx]

## Sheet: Table S1 Revised
Table S1: List of isolates tested and BDE results for CDC & FDA AR Isolate Bank isolates obtained by both CDC and JHU
ID	Organism	Carbapenemase Mechanism*	AR Bank ATM+CZA Interpretation†	BDE ATM+CZA Result
AR0038	Enterobacter cloacae	NDM-1	S	NG
AR0040	Klebsiella pneumoniae	VIM-27	S	NG
AR0046	Klebsiella pneumoniae	VIM-27	S	NG
AR0048	Klebsiella pneumoniae	NDM-1	S	NG
AR0057	Morganella morganii	NDM-1	S	-
AR0068	Klebsiella pneumoniae	NDM-1,OXA-232	S	NG
AR0069	Escherichia coli	NDM-1	S	NG
AR0118	Escherichia coli	NDM-1	S	NG
AR0119	Escherichia coli	NDM-1	S	NG
AR0127	Salmonella Senftenberg	NDM-1	S	NG
AR0135	Klebsiella pneumoniae	VIM-1	S	NG
AR0137	Escherichia coli	NDM-6	R	G
AR0146	Klebsiella pneumoniae	NDM-1	S	-
AR0150	Escherichia coli	NDM-5	I	G
AR0151	Escherichia coli	NDM-5	S	G‡
AR0154	Enterobacter cloacae	VIM-1	S	NG
AR0157	Citrobacter freundii	NDM-1	S	NG
AR0161	Enterobacter aerogenes	IMP-4	S	NG
AR0502	Enterobacter cloacae	IMP-8	S	NG
AR1149	Klebsiella pneumoniae	IMP-18, KPC-45	S	NG
AR1150	Enterobacter cloacae complex	IMP-13, KPC-3	S	NG
AR1151	Enterobacter cloacae complex	KPC-3, NDM-1	S	NG
AR1152	Enterobacter cloacae complex	KPC-3, NDM-7	S	NG
AR1153	Klebsiella pneumoniae	KPC-2, NDM-1	S	NG
AR1158	Klebsiella pneumoniae	NDM-5,OXA-232, VIM-2	S	NG
AR1160	Enterobacter cloacae complex	NDM-1, VIM-2	S	NG
AR1162	Escherichia coli	NDM-5, OXA-48	R	G
JHU-1	Klebsiella pneumoniae	NDM-1
JHU-2	Escherichia coli	NDM-5
JHU-3	Escherichia coli	NDM-5
JHU-4	Klebsiella pneumoniae	NDM-1, OXA-181
JHU-5	Klebsiella pneumoniae	NDM-1, OXA-181
JHU-7	Klebsiella pneumoniae	NDM-1, OXA-232
JHU-8	Providencia rettgeri	NDM-1, OXA-181
JHU-10	Escherichia coli	NDM-4
JHU-17	Citrobacter freundii	NDM
JHU-18	Klebsiella pneumoniae	NDM
JHU-19	Klebsiella pneumoniae	NDM-1, OXA-181
JHU-20	Klebsiella pneumoniae	NDM
JHU-21	Enterobacter cloacae	NDM-7
JHU-23	Klebsiella pneumoniae	NDM-1, OXA-181
JHU-24	Klebsiella pneumoniae	NDM-1, OXA-181
JHU-27	Klebsiella pneumoniae	NDM-1
JHU-28	Klebsiella pneumoniae	NDM-1
JHU-29	Klebsiella pneumoniae	NDM-1, OXA-181
JHU-31	Klebsiella pneumoniae	NDM-1, OXA-181
JHU-32	Klebsiella pneumoniae	NDM-1, OXA-181
JHU-34	Klebsiella pneumoniae	NDM-1
JHU-35	Klebsiella pneumoniae	NDM-1, OXA-181
JHU-36	Klebsiella pneumoniae	NDM-1, OXA-181
JHU-37	Klebsiella pneumoniae	NDM-1
JHU-38	Klebsiella pneumoniae	NDM-1, OXA-181
JHU-39	Klebsiella pneumoniae	NDM-1
JHU-41	Citrobacter amalonaticus	NDM, KPC
JHU-45	Providencia rettgeri	NDM
5460-2	Klebsiella pneumoniae	NDM OXA-48-like
5460-3	Escherichia coli	NDM OXA-48-like
5460-10	Escherichia coli	NDM
5460-16	Morganella morganii	KPC NDM
5460-31	Escherichia coli	NDM
5460-35	Enterobacter cloacae complex	KPC IMP
5460-38	Klebsiella pneumoniae	NDM OXA-48-like
5460-47	Escherichia coli	NDM
5460-48	Escherichia coli	NDM
5460-50	Klebsiella pneumoniae	KPC IMP
5460-51	Enterobacter cloacae complex	KPC NDM
5460-57	Escherichia coli	NDM
5460-58	Enterobacter cloacae complex	KPC NDM
5460-63	Enterobacter cloacae complex	NDM
5460-64	Escherichia coli	NDM OXA-48-like
5460-67	Escherichia coli	NDM
5460-69	Escherichia coli	NDM OXA-48-like
5460-80	Escherichia coli	NDM
5460-83	Escherichia coli	NDM
5460-86	Escherichia coli	NDM
5460-87	Klebsiella pneumoniae	NDM IMP
5460-91	Providencia rettgeri	NDM
5460-101	Klebsiella pneumoniae	NDM IMP
5460-114	Klebsiella pneumoniae	NDM OXA-48-like
5460-174	Escherichia coli	NDM
5461-13	Escherichia coli	NDM
5461-16	Enterobacter cloacae complex	KPC NDM
5461-18	Escherichia coli	NDM
5461-22	Klebsiella oxytoca	KPC NDM
5461-24	Escherichia coli	NDM
5462-5	Escherichia coli	NDM
5462-31	Enterobacter cloacae complex	IMP
5462-59	Escherichia coli	NDM
5463-22	Escherichia coli	NDM
5463-41	Enterobacter cloacae complex	KPC NDM
5463-46	Enterobacter cloacae complex	KPC NDM
7694-20	Escherichia coli	NDM
7694-18	Escherichia coli	NDM
7694-6	Klebsiella pneumoniae	NDM OXA-48-like
7695-8	Enterobacter cloacae complex	KPC NDM
7696-15	Escherichia coli	NDM
CDC-AZA-1	Escherichia coli	NDM
CDC-AZA-2	Escherichia coli	NDM
CDC-AZA-3	Escherichia coli	NDM
CDC-AZA-4	Escherichia coli	NDM
CDC-AZA-5	Escherichia coli	NDM
CDC-AZA-7	Providencia rettgeri	NDM
*If no gene varient is provided, mechanism was confirmed by in-house PCR method; †FDA interpretive criteria were used where ≤4/4 µg/mL is suscpetible; 8/4 µg/mL is intermediate; ≥16/4 µg/mL is resistant; ‡ This result produced a major error at both sites; '-' no result provided as sites obtained conflicting results
