# Supplementary material for: Comparison of laboratory-developed methods for aztreonam plus ceftazidime-avibactam antimicrobial susceptibility testing for metallo-beta-lactamase-producing Enterobacterales
Source: J Clin Microbiol. 2026 May 22;64(6):e01800-25. doi: 10.1128/jcm.01800-25 (PMC13251460; doi:10.1128/jcm.01800-25)
Supplement: Table S2 — Performance of four phenotypic methods for aztreonam plus ceftazidime-avibactam AST compared to the reference broth microdilution result after repeat testing. [file jcm.01800-25-s0002.xlsx]

## Sheet: Table S2 Results w Repeat
Table S2: Performance of four phenotypic methods for aztreonam plus ceftazidime-avibactam AST compared to the reference broth microdilution result after repeat testing.
Method and Brand	Number of Isolates Tested						Category Agreement			Essential Agreement			Minor errors			Major Errors			Very Major Errors*
	JHU			CDC			JHU	CDC		JHU	CDC		JHU	CDC		JHU	CDC		JHU	CDC
	Total	N "S"	N"R"	Total	N "S"	N"R"
BDE	102	80	26*	102	76	26*	97 (95.1)	99 (97.1)					NA	NA		4 (5.3)	1 (1.6)		1 (3.7)	2 (7.7)
Disk stacking
Liofilchem	102	76	23	-	-	-	52 (51.0)	-					13 (12.7)	-		37 (48.7)	-		0 (0)	-
BBL/Hardy	102	76	23	102	76	18	80 (78.4)	50 (49.0)					21 (20.6)	24 (23.5)		1 (1.3)	28 (36.8)		0 (0)	0 (0)
HiMedia	49	26	21	102	76	18	34 (69.4)	32 (31.4)					9 (18.4)	20 (19.6)		6 (23.1)	50 (65.8)		0 (0)	0 (0)
Strip stacking
Liofilchem	102	76	23	-	-	-	73 (71.6)	-		47 (46.1)	-		18 (17.6)	-		11 (14.5)	-		0 (0)	-
bioMerieux	102	76	23	102	76	18	93 (91.2)	89 (87.3)		71 (69.6)	95 (93.1)		8 (7.8)	13 (12.7)		1 (1.3)	0 (0)		0 (0)	0(0)
HiMedia	50	27	21	102	76	18	40 (80.0)	87 (85.3)		31 (62.0)	58 (56.9)		10 (20.0)	14 (13.7)		0 (0)	1 (1.3)		0 (0)	0(0)
Strip to disk synergy
Liofilchem	102	80	26*	-	-	-	91 (89.2)	-					NA	NA		6 (7.9)	-		5 (21.7)	-
bioMerieux ETEST + Hardy ATM	102	80	26*	102	76	26*	90 (88.2)	92 (90.2)					NA	NA		6 (7.9)	4 (5.2)		6 (23.1)	6 (23.1)
HiMedia	45	22	23*	102	76	26*	38 (84.4)	84 (82.4)					NA	NA		1 (4.5)	7 (9.2)		6 (26.1)	11 (42.3)
Bold indicates when repeat testing of ME and VMEs were performed. N(%);*BDE and Strip to Disk Synergy methods considered not susceptible interpretations (intermediate or resistant) when calculating very major errors. ATM: aztreonam; S: susceptible; R: resistant
Remel Media for MHA plates- JHU
