# Supplementary material for: Comparison of laboratory-developed methods for aztreonam plus ceftazidime-avibactam antimicrobial susceptibility testing for metallo-beta-lactamase-producing Enterobacterales
Source: J Clin Microbiol. 2026 May 22;64(6):e01800-25. doi: 10.1128/jcm.01800-25 (PMC13251460; doi:10.1128/jcm.01800-25)
Supplement: Table S3 — Quality control results for reference broth microdilution, broth disk elution, strip stacking, disk staking, and strip to disk proximity methods by manufacturer, site, and quality control organism. [file jcm.01800-25-s0003.xlsx]

## Sheet: QC
Quality control results for reference broth microdilution, broth disk elution, strip stacking, disk staking, and strip to disk proximity methods by manufacturer, site, and quality control organism
Quality Control Strain	rBMD			BDE			Strip Stacking							Disk Stacking							Strip to Disk
							HiMedia EZY		bioMérieux ETEST		Liofilchem MTS			HiMedia		BBL/Hardy		Liofilchem			HiMedia		bioMérieux CZA ETEST + Hardy ATM disk		Liofilchem
	CDC	JHU		CDC	JHU		CDC	JHU	CDC	JHU	CDC	JHU		CDC	JHU	CDC	JHU	CDC	JHU		CDC	JHU	CDC	JHU	CDC	JHU
Overall	0.979	0.976		0.972	0.881		1	0.933	1	1	-	1		0.412	1	0.882	1	-	0.791		1	0.5	0.937	1	-	1
ATCC BAA-2146	NT	NT		1	0.857		1	1	1	1	-	1		0	1	0.778	1	-	0.642		1	0.8	0.875	1	-	1
AR Bank AR0348	NT	NT		0.889	1		1	0.8	1	1	-	1		0.778	1	1	1	-	1		1	0.2	1	1	-	1
ATCC BAA 1705	NT	NT		1	0.786		NT	NT	NT	NT	-	NT		NT	NT	NT	NT	-	NT		NT	NT	NT	NT	-	NT
ATCC 25922	1	0.929		1	1		NT	NT	NT	NT	-	NT		NT	NT	NT	NT	-	NT		NT	NT	NT	NT	-	NT
ATCC 27853	0.939	1		NA	NA		NT	NT	NT	NT	-	NT		NT	NT	NT	NT	-	NT		NT	NT	NT	NT	-	NT
ATCC 700603	1	1		NA	NA		NT	NT	NT	NT	-	NT		NT	NT	NT	NT	-	NT		NT	NT	NT	NT	-	NT
rBMD: reference broth microdilution; BDE: broth disk elution; NT: not tested for the method; '-' no results available due to CDC not evaluating this manufacturer
